# Supplementary material for: A novel prognostic model for predicting patient survival and immunotherapy responsiveness in hepatocellular carcinoma: insights into the involvement of T-cell proliferation
Source: Clin Transl Oncol. 2023 Dec 21;26(6):1368–83. doi: 10.1007/s12094-023-03363-7 (PMC11108937; doi:10.1007/s12094-023-03363-7)
Supplement: Supplementary file 1 — Supplementary file1 (XLS 20 KB) [file 12094_2023_3363_MOESM1_ESM.xls]

## Sheet: Supplementary Table1
T cell proliferation-related genes	Type
ADA	drivers of T cell proliferation
AHCY	drivers of T cell proliferation
AHNAK	drivers of T cell proliferation
AKR1C4	drivers of T cell proliferation
ATF6B	drivers of T cell proliferation
BATF	drivers of T cell proliferation
CALML3	drivers of T cell proliferation
CDK1	drivers of T cell proliferation
CDK2	drivers of T cell proliferation
CLIC1	drivers of T cell proliferation
CRLF2	drivers of T cell proliferation
CXCL12	drivers of T cell proliferation
CYP27A1	drivers of T cell proliferation
DBI	drivers of T cell proliferation
DCLRE1B	drivers of T cell proliferation
DUPD1	drivers of T cell proliferation
FOSB	drivers of T cell proliferation
GPD1	drivers of T cell proliferation
GPN3	drivers of T cell proliferation
HOMER1	drivers of T cell proliferation
IFNL2	drivers of T cell proliferation
IL12B	drivers of T cell proliferation
IL1RN	drivers of T cell proliferation
ITM2A	drivers of T cell proliferation
LIG3	drivers of T cell proliferation
LTBR	drivers of T cell proliferation
MRPL18	drivers of T cell proliferation
MRPL51	drivers of T cell proliferation
MS4A3	drivers of T cell proliferation
NFYB	drivers of T cell proliferation
RAN	drivers of T cell proliferation
SLC10A7	drivers of T cell proliferation
ZNF830	drivers of T cell proliferation
